# Supplementary material for: Multivariate Brain-Blood Signatures in Early-Stage Depression and Psychosis
Source: JAMA Psychiatry. 2025 Dec 17;83(2):172–84. doi: 10.1001/jamapsychiatry.2025.3803 (PMC12712837; doi:10.1001/jamapsychiatry.2025.3803)
Supplement: Supplement 2. — eTable 13. Broad Atlas Readouts from LV1-LV4 for Neuroanatomical Brain Regions eTable 14. Detailed Atlas Readouts from LV1-LV4 for Neuroanatomical Brain Regions eTable 17. SVM-C Performance Metrics [file jamapsychiatry-e253803-s002.xlsx]

## Sheet: Table of Contents
Popovic D, Weyer C, Dwyer DB, et al; PRONIA Consortium. Multivariate brain-blood signatures in early-stage depression and psychosis. JAMA Psychiatry. Published online December 17, 2025. doi:10.1001/jamapsychiatry.2025.3803
Table	Title
eTable 13	Broad Atlas Readouts from LV1-LV4 for Neuroanatomical Brain Regions
eTable 14	Detailed Atlas Readouts from LV1-LV4 for Neuroanatomical Brain Regions
eTable 17	SVM-C Performance Metrics

## Sheet: eTable 13
		LV1				LV2				LV3				LV4
		Left		Right		Left		Right		Left		Right		Left		Right
Atlas Region	Total voxels	Positive	Negative	Positive	Negative	Positive	Negative	Positive	Negative	Positive	Negative	Positive	Negative	Positive	Negative	Positive	Negative
Superior Frontal Gyrus	1557	0	0.267293	0	0.169902	0.00128452	0	0.00710412	0	0.0689758	0.121675	0.138153	0.0186369	0.0127229	0.058822	0.00336673	0.11581
Middle Frontal Gyrus	1606	0	0.13179	0	0.0369492	0.000543989	0.0125459	0	0.00700381	0.0619685	0.0392084	0.104692	0.00404875	0.00361759	0.0841262	0	0.135712
Inferior Frontal Gyrus	605	0	0.0763857	0	0.0568394	0	0.0651135	0	0.0548458	0	0.145228	0	0.107148	0	0.20661	0	0.32561
Orbital Gyrus	1136	0	0.0133889	0	0.0246806	0	0.00469138	0	0.0250692	0.00415442	0.0346028	0.045599	0.0247642	0	0.551839	0	0.665966
Precentral Gyrus	963	0	0.0347542	0	0.0148612	0	0.101628	0.00189436	0.0854107	0.0207138	0.252682	0.0164945	0.24844	0	0.0987638	0	0.0756233
Paracentral Lobule	254	0	0.0211133	0	0.0293775	0	0.100545	0	0.0588695	0.18707	0.0457684	0.171248	0	0	0	0	0
Superior Temporal Gyrus	943	0	0.0778869	0	0	0.0790741	0	0	0.0112306	0.0791061	0.0910291	0.173897	0.00926418	0	0.0836348	0	0.606366
Middle Temporal Gyrus	841	0	0.0663941	0	0.0449576	0.0239035	0.00733341	0	0	0.309382	0.00265594	0.286299	0.0140395	0	0.386069	0	0.648385
Inferior Temporal Gyrus	734	0	0.0011101	0	0	0.0790859	0	0.063007	0	0.192576	0.0574295	0.337345	0.00400145	0	0.265011	0	0.490797
Fusiform Gyrus	777	0	0.030519	0	0.017691	0.12523	0	0.0639118	0	0.201898	0.0620136	0.0129038	0.00513019	0	0.147877	0	0.204082
Parahippocampal Gyrus	253	0	0	0	0	0.0821827	0.045225	0.11127	0.00966184	0	0.00713012	0.00483092	0.0819483	0	0.381918	0	0.506924
Posterior Superior Temporal Sulcus	194	0	0.0357851	0	0.0486717	0	0.238787	0	0.282596	0.0227705	0.0637574	0.0902062	0.112312	0	0.0663651	0	0.250975
Superior Parietal Lobule	631	0	0.00270346	0	0	0	0.00811038	0	0.047834	0.0294457	0.125026	0.00631751	0.127994	0	0.240368	0	0.0794191
Inferior Parietal Lobule	1765	0	0.0642086	0	0.0126303	0.0059628	0.0488996	0.0156508	0.0588274	0.140821	0.0836832	0.133159	0.0246517	0	0.228742	0	0.0801629
Precuneus	799	0	0.03315	0	0.0406159	0.0725758	0	0.0824327	0.00343684	0.0483103	0.0898756	0.287066	0.0655093	0.00966751	0.0627988	0.00343547	0.113422
Postcentral Gyrus	775	0	0.00526249	0	0.0139917	0	0.171684	0	0.102513	0.0500462	0.0764661	0.0399001	0.273703	0.00723703	0.089762	0	0.0360806
Insular Gyrus	477	0	0.128562	0	0.0938664	0	0.0209388	0	0	0.149416	0.0454144	0.10437	0.00895181	0	0.392319	0	0.316889
Cingulate Gyrus	784	0	0.0660133	0	0.149484	0.108647	0.0428934	0.0818749	0.0777799	0.166089	0.00890655	0.121386	0.0503454	0.00123502	0.215692	0.0161129	0.0703991
Medioventral Occipital Cortex	1062	0	0	0	0.00551345	0.00790042	0.0224683	0.0107027	0	0.19533	0	0.131975	0.0274029	0.0534931	0	0.056666	0.00895427
Lateral Occipital Cortex	1186	0	0.000864463	0	0	0.0115287	0.053423	0.0419221	0.00333978	0.428548	0.00624167	0.0582549	0.119977	0	0.0813275	0.00452882	0.0494963
Amygdala	80	0	0	0	0	0	0	0	0	0	0	0	0	0	0.0161458	0	0.369
Hippocampus	312	0	0	0	0	0	0.163622	0.00312882	0.00625763	0.011859	0.427324	0.0205685	0.304572	0	0.114022	0	0.195733
Basal Ganglia	597	0	0	0	0	0.00330902	0.0678867	0	0.0570182	0	0.230973	0.0113863	0.288122	0.00298378	0.0254795	0	0.0340793
Thalamus	353	0	0	0	0	0	0.78989	0	0.745172	0.402168	0.0504779	0.367224	0.0273931	0.00541985	0	0.0883083	0.0129502
Cerebellar Hemisphere	2822	0	0.000351781	0	0	0.0249183	0.0486022	0.024649	0.0326692	0.0262241	0.143231	0.0463847	0.154461	0.00226257	0.00104658	0.0264592	0.00166451
		LV1				LV2				LV3				LV4
		Positive		Negative		Positive		Negative		Positive		Negative		Positive		Negative
Cerebellar Vermis	2595	0		0		0.0111616		0.057853		0.030395		0.221574		0.0100217		0.00417808
Table Legend: Depicted are the neuroanatomical brain regions of LV1-LV4 on a broader gyrus- and lobule-level. The cerebrum was read out using the Brainnetome atlas (Fan et al., 2016) and the cerebellar regions via the Diedrichsen atlas (Diedrichsen et al., 2009). For each LV, the brain pattern is specified by the percentage of total voxels in a certain region (%) in bilateral hemispheres (left/ri…

## Sheet: eTable 14
		LV1				LV2				LV3				LV4
		Left		Right		Left		Right		Left		Right		Left		Right
Atlas Region	Total voxels	Positive	Negative	Positive	Negative	Positive	Negative	Positive	Negative	Positive	Negative	Positive	Negative	Positive	Negative	Positive	Negative
Superior Frontal Gyrus
medial area 8	240		0.232068		0.231405					0.0337553	0.0337553				0.07173		0.0123967
dorsolateral area 8	228		0.115538		0.156098						0.250996	0.190244		0.00796813	0.0478088		0.141463
lateral area 9	220		0.297561		0.212766						0.443902	0.0170213	0.0680851		0.0487805		0.153191
dorsolateral area 6	181		0.0110497		0.00555556	0.0110497		0.0611111			0.0276243	0.161111	0.0388889		0.0607735		0.427778
medial area 6	204		0.0147783		0.00980392					0.270936		0.137255	0.0343137				0.0441176
edial area 9	229		0.448276		0.42126					0.123153	0.0246305	0.322835		0.0541872	0.0197044	0.00393701
medial area 10	255		0.631387		0.106383					0.0620438	0.0620438	0.144681		0.0218978	0.145985	0.0170213	0.0978723
Middle Frontal Gyrus
dorsal area 9/46	294		0.233333		0.0696864					0.0933333	0.0933333	0.0696864					0.10453
inferior frontal junction	188		0.0681818		0.0129032				0.0387097	0.190909		0.0451613			0.122727		0.0129032
area 46	235		0.344828		0.12782						0.108374	0.0037594		0.00985222	0.00492611		0.18797
ventral area 9/46	271		0.0148699				0.0743494		0.014652	0.0260223	0.0223048	0.014652	0.010989		0.174721		0.201465
ventrolateral area 8	242		0.162455			0.00361011				0.108303	0.00722022		0.0145631	0.0144404
ventrolateral area 6	165		0.035503		0.00621118					0.0177515		0.391304					0.136646
lateral area10	211				0.0254237						0.0107527	0.330508			0.301075		0.300847
Inferior Frontal Gyrus
orsal area 44	92		0.163043		0.0434783				0.195652		0.23913		0.076087		0.0326087		0.184783
inferior frontal sulcus	100		0.0183486				0.33945		0.0555556				0.322222		0.00917431		0.644444
caudal area 45	85						0.0641026				0.0641026		0.141304				0.336957
rostral area 45	103		0.010101		0.0280374				0.0934579						0.545455		0.345794
opercular area 44	143		0.123077		0.192308						0.0538462		0.0448718		0.453846		0.179487
ventral area 44	82		0.130952								0.642857		0.0875				0.3125
Orbital Gyrus
medial area 14	164		0.0647482		0.0585106					0.028777		0.111702			0.100719		0.37234
orbital area 12/47	136		0.00763359		0.0780142						0.0992366	0.0780142			0.335878		0.758865
lateral area 11	303				0.00302115				0.0483384		0.040146	0.0241692	0.0755287		0.642336		0.667674
medial area 11	151										0.0608108		0.0194805		0.628378		0.954545
area 13	231										0.00395257	0.0673077			0.679842		0.754808
lateral area 12/47	151		0.0235294		0.0458015		0.0352941		0.0916031		0.0235294		0.0152672		0.782353		0.473282
Precentral Gyrus
area 4(head and face region)	172						0.439462		0.115702		0.269058		0.867769		0.0717489
caudal dorsolateral area 6	218				0.0209205			0.0083682			0.387755	0.0292887	0.112971		0.173469		0.0920502
area 4(upper limb region)	161						0.0986842		0.366864	0.105263	0.171053		0.0532544				0.035503
area 4(trunk region)	101						0.0632911		0.0325203		0.151899	0.0243902
area 4(tongue and larynx region)	115		0.230159		0.0673077						0.214286		0.0480769		0.0952381		0.173077
caudal ventrolateral area 6	196		0.0357143		0.0102564					0.0153061	0.229592	0.0358974	0.261538		0.173469		0.138462
Paracentral Lobule
PCL area1/2/3 (lower limb region)	105		0.02		0.0181818		0.15		0.0454545	0.09	0.09
PCL area 4, (lower limb region)	149		0.0218978		0.0372671		0.0656934		0.068323	0.255474	0.0145985	0.291925
Superior Temporal Gyrus
medial area 38	189					0.121827					0.152284				0.0253807		1
area 41/42	121					0.212121				0.0378788	0.136364	0.409091			0.0454545		0.263636
TE1.0 and TE1.2	217		0.267544							0.219298	0.0394737	0.097561	0.0097561		0.122807		0.658537
caudal area 22	116		0.00813008			0.121951				0.0894309	0.105691	0.678899					0.0366972
lateral area 38	161		0.0198675			0.0728477					0.112583				0.165563		0.994152
rostral area 22	139		0.0809249						0.0761905	0.0867052	0.0115607	0.104762	0.047619		0.109827		0.314286
Middle Temporal Gyrus
caudal area 21	156		0.0153846		0.00549451					0.223077		0.483516			0.407692		0.60989
rostral area 21	239					0.0841121				0.17757	0.00934579	0.0798479			0.658879		1
dorsolateral area37	166		0.0469799		0.0549451					0.671141		0.703297					0.159341
anterior superior temporal sulcus	280		0.162996		0.0993976		0.0220264			0.255507		0.105422	0.0421687		0.370044		0.659639
Inferior Temporal Gyrus
intermediate ventral area 20	67							0.23913				0.652174					0.434783
extreme lateroventral area37	66		0.0123457			0.0123457				0.567901		0.16					0.1
rostral area 20	125					0.408759		0.185841			0.255474	0.0442478			0.19708		0.433628
intermediate lateral area 20	119					0.0172414		0.0491803		0.387931		0.54918			0.810345		0.893443
ventrolateral area 37	96							0.0119048		0.333333		0.595238					0.214286
caudolateral of area 20	121									0.170213		0.37			0.0496454		0.36
caudoventral of area 20	140					0.0291971				0.0364964	0.0729927	0.146853	0.020979		0.481752		0.713287
Fusiform Gyrus
rostroventral area 20	288					0.269231		0.134948		0.0034965	0.160839	0.0311419	0.0138408		0.353147		0.543253
medioventral area37	231					0.0362903		0.046729		0.375	0.00806452				0.0201613
lateroventral area37	258		0.0919118		0.0532787	0.0441176				0.268382		0.00409836			0.0330882		0.00819672
Parahippocampal Gyrus
rostral area 35/36	46					0.18		0.341463							0.82		0.97561
caudal area 35/36	48					0.177778		0.235294							0.466667		0.607843
area TL (lateral PPHC, posterior parahippocampal gyrus)	46					0.0196078	0.137255	0.025			0.0392157		0.175		0.745098		0.6
area 28/34 (EC, entorhinal cortex)	44					0.0192308			0.0555556			0.0277778					0.0277778
area TI(temporal agranular insular cortex)	29					0.0769231									0.0769231		0.875
area TH (medial PPHC)	40						0.128205						0.317073
Posterior Superior Temporal Sulcus
pSTS rostroposterior superior temporal sulcus	103		0.0588235		0.0576923		0.441176		0.509615				0.211538		0.107843		0.144231
pSTS caudoposterior superior temporal sulcus	91		0.00970874		0.0384615		0.00970874		0.025641	0.0485437	0.135922	0.192308			0.0194175		0.371795
Superior Parietal Lobule
rostral area 7	130									0.136364	0.0272727	0.0134228			0.209091		0.0536913
caudal area 7	129								0.00746269		0.0967742		0.477612		0.693548		0.238806
lateral area 5	116		0.0147059				0.0441176		0.178947	0.00735294	0.360294		0.0105263		0.00735294
postcentral area 7	130										0.153846	0.0172414	0.137931				0.0948276
intraparietal area 7(hIP3)	126								0.0671642		0.00847458				0.271186
Inferior Parietal Lobule
caudal area 39(PGp)	281				0.00677966	0.0374532	0.202247	0.0983051		0.513109		0.145763	0.0169492		0.655431		0.0135593
rostrodorsal area 39(Hip3)	245		0.00858369				0.00858369		0.0894942		0.0515021	0.0155642	0.0894942		0.347639		0.0428016
rostrodorsal area 40(PFt)	268				0.0514706		0.0643939		0.238971	0.030303	0.227273		0.0110294				0.0367647
caudal area 40(PFm)	267								0.0545455		0.0852713	0.367273	0.00363636		0.0348837		0.0509091
rostroventral area 39(PGa)	389		0.271868		0.0169492		0.0260047		0.00847458	0.104019		0.206215			0.321513		0.228814
rostroventral area 40(PFop)	315		0.0173611							0.177083	0.163194	0.0380117	0.0409357				0.0467836
Precuneus
medial area 7(PEp)	137				0.0169492	0.0128205					0.0384615	0.0169492	0.228814		0.237179		0.381356
medial area 5(PEm)	173		0.00641026						0.015873		0.358974		0.0634921				0.0582011
dorsomedial parietooccipital sulcus(PEr)	263		0.0126582		0.0449827	0.00421941		0.0103806		0.00843882	0.0168776	0.550173	0.0380623	0.00421941	0.0253165		0.0380623
area 31 (Lc1)	226		0.097561		0.0809717	0.243902		0.279352		0.160976		0.364372		0.0292683	0.0487805	0.0121457	0.0809717
Postcentral Gyrus
area 1/2/3(upper limb, head and face region)	241						0.427984		0.168067	0.0205761	0.0699588		0.495798		0.0411523		0.0294118
area 1/2/3(tongue and larynx region)	154									0.056338		0.186747	0.23494		0.387324		0.0843373
area 2	208		0.0196078		0.0521327		0.0539216			0.102941	0.127451		0.203791				0.0379147
area1/2/3(trunk region)	172						0.108696		0.226415	0.0217391	0.0923913	0.0125786	0.081761	0.0326087
Insular Gyrus
hypergranular insula	84		0.0107527		0.0135135					0.677419		0.135135			0.0107527		0.0135135
ventral agranular insula	64		0.0714286		0.0172414						0.0571429				0.628571		0.724138
dorsal agranular insula	71		0.22973		0.149254		0.0135135				0.135135		0.0447761		0.459459
ventral dysgranular and granular insula	78						0.0526316			0.184211	0.0131579	0.0126582			0.460526		0.632911
dorsal granular insula	84		0.119048		0.120482		0.047619					0.445783			0.416667		0.0361446
dorsal dysgranular insula	96		0.307692		0.227273		0.00961538				0.0769231		0.0113636		0.442308		0.534091
Cingulate Gyrus
dorsal area 23	127		0.00689655		0.0183486	0.17931		0.0825688		0.165517		0.256881			0.062069		0.00917431
rostroventral area 24	55						0.341463		0.304348		0.0243902	0.231884	0.333333		0.780488		0.347826
pregenual area 32	122		0.0793651		0.324786		0.0555556		0.179487	0.0555556	0.0396825	0.119658	0.042735	0.00793651	0.34127	0.0598291	0.025641
ventral area 23	87					0.698925		0.617284		0.11828		0.0493827					0.0493827
caudodorsal area 24	92		0.0877193		0.128571		0.0877193		0.242857	0.149123			0.0571429		0.0175439		0.0428571
caudal area 23	145		0.145695		0.179856					0.13245		0.0935252			0.0927152		0.143885
subgenual area 32	156		0.0769231		0.239316	0.0102564				0.379487	0.00512821	0.111111	0.0683761		0.394872	0.034188	0.017094
Medioventral Occipital Cortex
caudal lingual gyrus	154							0.0679012		0.544828		0.358025		0.0758621		0.0246914
rostral cuneus gyrus	246				0.00826446		0.0120482			0.144578		0.0743802		0.136546		0.194215
caudal cuneus gyrus	163						0.128205			0.512821		0.0352941
rostral lingual gyrus	241							0.00377358		0.0138249		0.0150943	0.120755				0.00377358
entromedial parietooccipital sulcus	258				0.0148148	0.0325203				0.00406504		0.222222		0.0447154		0.0333333	0.0333333
Lateral Occipital Cortex
middle occipital gyrus	203					0.025	0.05	0.0439024	0.0195122	0.545		0.107317	0.0195122		0.25		0.0829268
area V5/MT+	203		0.00505051			0.010101		0.105769		0.40404	0.010101	0.0769231			0.010101		0.0336538
occipital polar cortex	204						0.00492611			0.349754		0.0292683	0.0292683		0.00492611		0.0097561
inferior occipital gyrus	246					0.026616		0.0786026		0.752852		0.0131004	0.0393013		0.0342205	0.0218341	0.0436681
medial superior occipital gyrus	152						0.028169			0.028169	0.0352113	0.130435	0.291925				0.00621118
lateral superior occipital gyrus	178						0.269231			0.307692		0.015	0.44		0.192308		0.12
Amygdala
medial amygdala	49																0.482759
lateral amygdala	31														0.0416667		0.189189
Hippocampus
rostral hippocampus	148						0.0125			0.025	0.1875	0.0367647	0.0220588		0.01875		0.227941
caudal hippocampus	164						0.3	0.00595238	0.0119048		0.64375	0.00595238	0.559524		0.2		0.166667
Basal Ganglia
ventral caudate	101						0.184211		0.0574713		0.236842	0.0229885	0.183908	0.00877193	0.0175439
globus pallidus	58					0.016129					0.016129		0.314815
nucleus accumbens	111										0.0204082	0.0403226	0.016129		0.0714286		0.0322581
ventromedial putamen	77												0.0147059	0.0116279	0.0116279
dorsal caudate	120						0.182692		0.235294		0.923077		0.867647		0.0384615		0.139706
dorsolateral putamen	130					0.008							0.216418
Thalamus
medial pre-frontal thalamus	44						0.891304		0.928571	0.565217		0.761905				0.0952381
pre-motor thalamus	13								0.846154			0.307692					0.230769
sensory thalamus	20						0.75		0.464286	0.166667							0.0357143
rostral temporal thalamus	59						0.830189		0.859375	0.660377	0.150943	0.734375		0.0188679		0.109375
posterior parietal thalamus	53						0.952381		0.492063	0.404762			0.0793651			0.174603
occipital thalamus	56						0.871429		0.585366	0.128571	0.142857	0.243902	0.097561	0.0142857		0.170732
caudal temporal thalamus	42						0.76087		0.810811	0.413043	0.0217391	0.0810811
lateral pre-frontal thalamus	66						0.672727		0.883117	0.436364		0.480519				0.025974	0.012987
Cerebellar Atlas Regions
Cerebellum 1-4	251					0.0041841		0.0190114	0.00380228	0.0167364	0.0167364	0.0494297	0.0190114		0.0041841		0.0114068
Cerebellum 5	273		0.00363636				0.0145455	0.0332103	0.00369004	0.04	0.0509091	0.0701107	0.0221402
Cerbellum 6	313					0.0148936		0.00242718	0.0169903	0.0191489	0.012766	0.0169903	0.109223	0.00851064
Cerebellum 7b	526					0.0561798	0.129213	0.0441176	0.0735294		0.449438		0.460784			0.0931373
Cerebellum 8a	387					0.0817308		0.0758294			0.182692		0.109005	0.00961538		0.0663507	0.00473934
Cerebellum 8b	295							0.00609756		0.154839	0.0387097	0.237805	0.0304878		0.00645161
Cerebellum 9	323									0.00606061	0.0666667	0.0696203	0.0379747
Cerebellum 10	125
Crus 1	146					0.0234742	0.120501	0.00150602	0.0542169	0.0359937	0.187793	0.00150602	0.0978916
Crus 2	183						0.260246	0.00213675	0.209402		0.079918	0.00641026	0.386752
Vermis
		LV1				LV2				LV3				LV4
		Positive		Negative		Positive		Negative		Positive		Negative		Positive		Negative
Vermis Crus 1	263					0.0642202		0.0825688				0.165138
Vermis Crus 2	275							0.303922				0.205882
Vermis 6	271							0.0128205		0.0961538		0.0128205
Vermis 7b	470					0.0217391		0.0217391		0.0217391		0.391304		0.0434783
Vermis 8a	156					0.0119048						0.52381		0.0357143
Vermis 8b	412											0.289474				0.0263158
Vermis 9	639									0.0666667		0.111111
Vermis 10	109							0.285714				0.142857
Table Legend: Depicted are the neuroanatomical brain regions of LV1-LV4 on a more detailed anatomical and modified cyto-architectonic level. The cerebrum was read out using the Brainnetome atlas (Fan et al., 2016) and the cerebellar regions via the Diedrichsen atlas (Diedrichsen et al., 2009). For each LV, the brain pattern is specified by the percentage of total voxels in a certain region in bil…

## Sheet: eTable 17
Classifier	TP	TN	FP	FN	P	N	ACC	SENS	SPEC	FPR	PPV	NPV	AUC	BAC	Fscore	PSI	NNP	NND	Youden	P5000
LV3
Neurocognition	32	36	25	13	57	49	64.15%	71.11%	59.02%	40.98%	56.14%	73.47%	0.71	65.06%	0.63	29.61%	3.38	3.32	0.30	< .001
Psychosocial	33	42	22	15	55	57	66.96%	68.75%	65.63%	34.38%	60.00%	73.68%	0.71	67.19%	0.64	33.68%	2.97	2.91	0.34	< .001
Medication	34	3	59	6	93	9	36.27%	85.00%	4.84%	95.16%	36.56%	33.33%	0.41	44.92%	0.51	-30.11%	-3.32	-9.84	-0.1	n.s.
LV4
Neurocognition	22	35	20	24	42	59	56.44%	47.83%	63.64%	36.36%	52.38%	59.32%	0.61	55.73%	0.50	11.70%	8.54	8.72	0.11	n.s.
Psychosocial	38	44	10	13	48	57	78.10%	74.51%	81.48%	18.52%	79.17%	77.19%	0.83	78.00%	0.77	56.36%	1.77	1.79	0.56	< .001
Medication	8	51	10	31	18	82	59.00%	20.51%	83.61%	16.39%	44.44%	62.20%	0.63	52.06%	0.28	6.64%	15.06	24.28	0.04	n.s.
Table Legend: Depicted are the performance criteria for the prediction of LV3 and LV4 high- and low-scorers with neurocognitive, psychosocial and medication data using support vector machine classification (SVM-C). P-values were tested against 5000 permutations. P-values were adjusted for multiple testing using Bonferroni correction, the entire table representing a family of tests. Significant P-…
